# Supplementary material for: RNA interference-mediated knockdown of genes involved in sugar transport and metabolism disrupts psyllid Bactericera cockerelli (Order: Hemiptera) gut physiology and results in high mortality
Source: Front Insect Sci. 2023 Oct 18;3:1283334. doi: 10.3389/finsc.2023.1283334 (PMC10926392; doi:10.3389/finsc.2023.1283334)
Supplement: Supplementary file 1 [file DataSheet_1.zip › qPCR_data_files/Arad_Knockdown.xlsx]

## Sheet: Sheet1
		Biological Group	Control	Expression	Exp. Lower Error Bar	Exp. Upper Error Bar	P-Value		SE
AGLU1	dsAGLU1	LUC	C	1	0.99192	1.00814	N/A		0.01622		dsLuciferase	1	0.01622													SE
		TARGET		0.40846	0.39373	0.42374	1.8e-05		0.03001		dsAGLU1	0.40846	0.03001											dsLuciferase100	1	0.01622
		WATER		0.87175	0.76072	0.999	0.371503		0.23828		dsAGLU1-dsAQP2	0.73751	0.05256											dsAGLU1	0.40846	0.03001
	dsAGLU1-dsAQP2	LUC	C	1	0.96016	1.0415	N/A		0.08134		dsAGLU1-dsTRET1	0.58782	0.09646											SE
		TARGET		0.73751	0.7117	0.76426	0.00489		0.05256		dsAGLU1-dsAQP2-dsTRET1	0.56096	0.14787
		WATER		1.11471	1.06781	1.16366	0.14034		0.09585		dsAGLU1-dsTRET1-dsTRE1-dsTRE2	0.47172	0.04359
	dsAGLU1-dsTRET1	LUC	C	1	0.97666	1.0239	N/A		0.04724
		TARGET		0.58782	0.54157	0.63803	0.003383		0.09646
		WATER		0.99877	0.98363	1.01415	0.967281		0.03052
	dsAGLU1-dsAQP2-dsTRET1	LUC	C	1	0.87598	1.14158	N/A		0.2656
		TARGET		0.56096	0.49188	0.63975	0.036265		0.14787
		WATER		0.99394	0.86952	1.13617	0.9758		0.26665
	dsAGLU1-dsTRET1-dsTRE1-dsTRE2	LUC	C	1	0.95923	1.04251	N/A		0.08328																	SE
		TARGET		0.47172	0.45043	0.49402	0.000269		0.04359															dsLuciferase100	1	0.0625
		WATER		1.00046	0.95269	1.05062	0.994657		0.09793															dsAQP2	0.77902	0.02245
											dsLuciferase	1	0.12729											SE
AQP2	dsAGLU1-dsAQP2	LUC	C	1	0.93838	1.06567	N/A		0.12729		dsAGLU1-dsAQP2	0.71551	0.07907
		TARGET		0.71551	0.67707	0.75614	0.016484		0.07907		dsAQP2	0.77902	0.02245
		WATER		0.98123	0.9446	1.01928	0.810826		0.07468		dsAQP2-dsTRET1	0.68546	0.0749
	dsAQP2	LUC	C	1	0.96924	1.03174	N/A		0.0625		dsAGLU1-dsAQP2-dsTRET1	0.60064	0.01385
		TARGET		0.77902	0.76787	0.79032	0.001913		0.02245
		WATER		0.99206	0.95745	1.02792	0.874308		0.07047
	dsAQP2-dsTRET1	LUC	C	1	0.98507	1.01516	N/A		0.03009
		TARGET		0.68546	0.64903	0.72393	0.002629		0.0749
		WATER		0.90969	0.86315	0.95873	0.158166		0.09558
	dsAGLU1-dsAQP2-dsTRET1	LUC	C	1	0.98254	1.01777	N/A		0.03523																	SE
		TARGET		0.60064	0.59376	0.60761	1.7e-05		0.01385															dsLuciferase100	1	0.10225
		WATER		1.14094	1.11892	1.1634	0.007388		0.04448															dsTRET1	0.41888	0.03492
											dsLuciferase	1	0.05216											SE
TRET1	dsAGLU1-dsTRET1	LUC	C	1	0.97426	1.02642	N/A		0.05216		dsAGLU1-dsTRET1	0.68485	0.0674
		TARGET		0.68485	0.65198	0.71938	0.002444		0.0674		dsAQP2-dsTRET1	0.65945	0.03067
		WATER		1.11248	0.98901	1.25136	0.426335		0.26235		dsAGLU1-dsAQP2-dsTRET1	0.59599	0.0419
	dsAQP2-dsTRET1	LUC	C	1	0.96571	1.03551	N/A		0.0698		dsTRET1	0.41888	0.03492
		TARGET		0.65945	0.64429	0.67496	0.003276		0.03067		dsAGLU1-dsTRET1-dsTRE1-dsTRE2	0.51164	0.00304
		WATER		0.93647	0.91669	0.95668	0.183875		0.03999
	dsAGLU1-dsAQP2-dsTRET1	LUC	C	1	0.98549	1.01472	N/A		0.02923
		TARGET		0.59599	0.57541	0.61731	0.000169		0.0419
		WATER		1.04451	1.00268	1.08808	0.372455		0.0854
	dsTRET1	LUC	C	1	0.95018	1.05243	N/A		0.10225
		TARGET		0.41888	0.40178	0.4367	0.00019		0.03492																dsLuciferase200	TRET1	AQP2
		WATER		1.06162	1.00453	1.12197	0.471471		0.11744															dsAQP2-dsTRET1	1	0.65945	0.68546
	dsAGLU1-dsTRET1-dsTRE1-dsTRE2	LUC	C	1	0.96236	1.03911	N/A		0.07675															SE	0.04	0.03067	0.0749
		TARGET		0.51164	0.51012	0.51316	6.4e-05		0.00304
		WATER		0.96491	0.92006	1.01194	0.59032		0.09188
											dsLuciferase	1	0.11072
TRE1	dsAGLU1-dsTRET1-dsTRE1-dsTRE2	LUC	C	1	0.94617	1.05689	N/A		0.11072		dsAGLU1-dsTRET1-dsTRE1-dsTRE2	0.63782	0.08891
		TARGET		0.63782	0.59491	0.68382	0.014636		0.08891
		WATER		0.9926	0.95379	1.033	0.918583		0.07921
											dsLuciferase	1	0.00712
TRE2	dsAGLU1-dsTRET1-dsTRE1-dsTRE2	LUC	C	1	0.99645	1.00357	N/A		0.00712		dsAGLU1-dsTRET1-dsTRE1-dsTRE2	0.53229	0.10916
		TARGET		0.53229	0.4805	0.58966	0.003531		0.10916
		WATER		0.92319	0.89632	0.95086	0.054848		0.05454																dsLuciferase200	AGLU1	AQP2
																								dsAQP2-dsAGLU1	1	0.73751	0.71551
																								SE	0.06	0.05256	0.07907
																									dsLuciferase200	TRET1	AGLU1
																								dsAGLU1-dsTRET1	1	0.65945	0.58782
																								SE	0.05	0.03067	0.09646
																									dsLUC300	TRET1	AGLU1	AQP2
																								dsAGLU1-dsAQP2-dsTRET1	1	0.59599	0.56096	0.60064
																								SE	0.03	0.0419	0.14787	0.01385
										dsLUC200		1	0.01622
										AGLU1	dsAGLU1-dsAQP2	0.73751	0.05256
											dsAGLU1-dsTRET1	0.58782	0.09646
										AQP2	dsAGLU1-dsAQP2	0.71551	0.07907
											dsAQP2-dsTRET1	0.68546	0.0749
										TRET1	dsAGLU1-dsTRET1	0.68485	0.0674
											dsAQP2-dsTRET1	0.65945	0.03067												dsLUC400	TRET1	AGLU1	TRE1	TRE2
																								dsAGLU1-dsTRET1-dsTRE1-dsTRE2	1	0.51164	0.47172	0.63782	0.53229
																								SE	0.04	0.00304	0.04359	0.08891	0.10916
																								Knockdown		0.48836	0.52828	0.36218	0.46771
																									Relative normalized expression	SE	knockdown
																								dsLUC500	1	0.01	0.15468	0.92565	1.08033
																								Tret1	0.65844	0.01355	0.34156	0.6517	0.66525
																								AGLU1	0.58908	0.15495	0.41092	0.51668	0.67163
																								TRE1	0.60729	0.04851	0.39271	0.58352	0.63203
																								TRE2	0.79841	0.0212	0.20159	0.78788	0.80908
																								AQP2	0.70992	0.05027	0.29008	0.68523	0.7355
