# Supplementary material for: RNA interference-mediated knockdown of genes involved in sugar transport and metabolism disrupts psyllid Bactericera cockerelli (Order: Hemiptera) gut physiology and results in high mortality
Source: Front Insect Sci. 2023 Oct 18;3:1283334. doi: 10.3389/finsc.2023.1283334 (PMC10926392; doi:10.3389/finsc.2023.1283334)
Supplement: Supplementary file 2 [file Table_1.xlsx]

## Sheet: dsAQP2
dsAQP2													rate of death relative to 50													rate of death relative to living instars at day 0													bi-daily rate of death
Replicate	Solution	# instars on chamber	0 dpi		3 dpi		5 pi		7 dpi		9 dpi		Replicate	Solution	# instars on chamber	0 dpi		3 dpi		5 pi		7 dpi		9 dpi		Replicate	Solution	# instars on chamber	0 dpi		3 dpi		5 pi		7 dpi		9 dpi		Replicate	Solution	# instars on chamber	0 dpi		3 dpi		5 pi		7 dpi
			Live	Dead	Live	Dead	Live	Dead	Live	Dead	Live	Dead				Live	Dead	Live	Dead	Live	Dead	Live	Dead	Live	Dead				Live	Dead	Live	Dead	Live	Dead	Live	Dead	Live	Dead				Live	Dead	Live	Dead	Live	Dead	Live	Dead
1	Target	50	23	27	17	6	16	1	14	2	14	0	1	Target	50	0.46	0.54	0.34	0.66	0.32	0.68	0.28	0.72	0.28	0.72	1	Target	50	23	27	0.73913	0.26087	0.695652	0.304348	0.608696	0.391304	0.608696	0.391304	1	Target	50	23	27	0.73913	0.26087	0.941176	0.0588235	0.875	0.125
	Luciferase	50	31	19	22	9	21	1	21	0	19	2		Target	50	0.46	0.54	0.24	0.76	0.22	0.78	0.2	0.8	0.12	0.88		Luciferase	50	31	19	0.709677	0.290323	0.677419	0.322581	0.677419	0.322581	0.612903	0.387097		Luciferase	50	31	19	0.709677	0.290323	0.954545	0.0454545	1	0
	Water	50	26	24	21	5	20	1	19	1	15	4		Target	50	0.54	0.46	0.34	0.66	0.24	0.76	0.22	0.78	0.2	0.8		Water	50	26	24	0.807692	0.192308	0.769231	0.230769	0.730769	0.269231	0.576923	0.423077		Water	50	26	24	0.807692	0.192308	0.952381	0.047619	0.95	0.05
2	Target	50	23	27	12	11	11	1	10	1	6	4	2	Luciferase	50	0.62	0.38	0.44	0.56	0.42	0.58	0.42	0.58	0.38	0.62	2	Target	50	23	27	0.521739	0.478261	0.478261	0.521739	0.434783	0.565217	0.26087	0.73913	2	Target	50	23	27	0.521739	0.478261	0.916667	0.0833333	0.909091	0.0909091
	Luciferase	50	24	26	14	10	11	3	10	1	10	0		Luciferase	50	0.56	0.44	0.34	0.66	0.3	0.7	0.24	0.76	0.22	0.78		Luciferase	50	24	26	0.583333	0.416667	0.458333	0.541667	0.416667	0.583333	0.416667	0.583333		Luciferase	50	24	26	0.583333	0.416667	0.785714	0.214286	0.909091	0.0909091
	Water	50	24	26	14	10	11	3	9	2	8	1		Luciferase	50	0.48	0.52	0.28	0.72	0.22	0.78	0.2	0.8	0.2	0.8		Water	50	24	26	0.583333	0.416667	0.458333	0.541667	0.375	0.625	0.333333	0.666667		Water	50	24	26	0.583333	0.416667	0.785714	0.214286	0.818182	0.181818
4	Target	50	27	23	17	10	12	5	11	1	10	1	4	Water	50	0.52	0.48	0.42	0.58	0.4	0.6	0.38	0.62	0.3	0.7	4	Target	50	27	23	0.62963	0.37037	0.444444	0.555556	0.407407	0.592593	0.37037	0.62963	4	Target	50	27	23	0.62963	0.37037	0.705882	0.294118	0.916667	0.0833333
	Luciferase	50	28	22	17	11	15	2	12	3	11	1		Water	50	0.48	0.52	0.28	0.72	0.22	0.78	0.18	0.82	0.16	0.84		Luciferase	50	28	22	0.607143	0.392857	0.535714	0.464286	0.428571	0.571429	0.392857	0.607143		Luciferase	50	28	22	0.607143	0.392857	0.882353	0.117647	0.8	0.2
	Water	50	31	19	20	11	20	0	17	3	16	1		Water	50	0.62	0.38	0.4	0.6	0.4	0.6	0.34	0.66	0.32	0.68		Water	50	31	19	0.645161	0.354839	0.645161	0.354839	0.548387	0.451613	0.516129	0.483871		Water	50	31	19	0.645161	0.354839	1	0	0.85	0.15
													rate of death relative to 50
		0 dpi		3 dpi		5 dpi		7 dpi		9 dpi			0	0	0	3	3	3	5	5	5	7	7	7	9	9	9
Replicate	Solution	Live Population (#)	Corrected Mortality (%)	Live Population (#)	Corrected Mortality (%)	Live Population (#)	Corrected Mortality (%)	Live Population (#)	Corrected Mortality (%)	Live Population (#)	Corrected Mortality (%)		water	Luciferase	target	water	Luciferase	target	water	Luciferase	target	water	Luciferase	target	water	Luciferase	target
1	Target	23	11.5385	17	19.0476	16	20	14	26.3158	14	6.66667		0.52	0.38	0.54	0.42	0.44	0.34	0.4	0.42	0.32	0.38	0.42	0.28	0.3	0.38	0.28
	Luciferase	31	-19.2308	22	-4.7619	21	-5	21	-10.5263	19	-26.6667		0.48	0.44	0.54	0.28	0.34	0.24	0.22	0.3	0.22	0.18	0.24	0.2	0.16	0.22	0.12
	Water	26		21		20		19		15			0.62	0.52	0.46	0.4	0.28	0.34	0.4	0.22	0.24	0.34	0.2	0.22	0.32	0.2	0.2
2	Target	23	4.16667	12	14.2857	11	0	10	-11.1111	6	25		rate of death relative to living instars at day 0
	Luciferase	24	0	14	0	11	0	10	-11.1111	10	-25					3	3	3	5	5	5	7	7	7	9	9	9
	Water	24		14		11		9		8						water	Luciferase	target	water	Luciferase	target	water	Luciferase	target	water	Luciferase	target
4	Target	27	12.9032	17	15	12	40	11	35.2941	10	37.5					0.807692	0.709677	0.73913	0.769231	0.677419	0.695652	0.730769	0.677419	0.608696	0.576923	0.612903	0.608696
	Luciferase	28	9.67742	17	15	15	25	12	29.4118	11	31.25					0.583333	0.583333	0.521739	0.458333	0.458333	0.478261	0.375	0.416667	0.434783	0.333333	0.416667	0.26087
	Water	31		20		20		17		16						0.645161	0.607143	0.62963	0.645161	0.535714	0.444444	0.548387	0.428571	0.407407	0.516129	0.392857	0.37037
															bi-daily rate of death
		0 dpi	3 dpi	5 dpi	7 dpi	9 dpi										3	3	3	5	5	5	7	7	7	9	9	9
Rep 1	Luciferase	0	0	0	0	0										water	Luciferase	target	water	Luciferase	target	water	Luciferase	target	water	Luciferase	target
Rep 2		0	0	0	0	0										0.192308	0.290323	0.26087	0.047619	0.0454545	0.0588235	0.05	0	0.125	0.210526	0.0952381	0
Rep 4		9.67742	15	25	29.4118	31.25										0.416667	0.416667	0.478261	0.214286	0.214286	0.0833333	0.181818	0.0909091	0.0909091	0.111111	0	0.4
	Avg.	3.22581	5	8.33333	9.80392	10.4167										0.354839	0.392857	0.37037	0	0.117647	0.294118	0.15	0.2	0.0833333	0.0588235	0.0833333	0.0909091
Rep 1	Target	11.5385	19.0476	20	26.3158	6.66667
Rep 2		4.17	14.2857	0	0	25
Rep 4		12.9032	15	40	35.2941	37.5
	Avg.	9.53723	16.1111	20	20.5366	23.0556
	0 dpi	3 dpi	5 dpi	7 dpi	9 dpi	STDEV 0	STDEV 3	STDEV 5	STDEV 7	STDEV 9	SE 0	SE 3	SE 5	SE 7	SE 9
dsLuciferase100	3.22581	5	8.33333	9.80392	10.4167	5.58726	8.66025	14.4338	16.9809	18.0422	1.86242	2.88675	4.81125	5.6603	6.01407
dsAQP2	9.53723	16.1111	20	20.5366	23.0556	4.69798	2.56805	20	18.3431	15.5084	1.56599	0.856015	6.66667	6.11435	5.16945
						3.22581	5	8.33333	9.80392	10.4167
						2.71238	1.48266	11.547	10.5904	8.95376
		0	11.5385	0	19.0476	0	20	0	26.3158	0	6.66667
		0	4.17	0	14.2857	0	0	0	0	0	25
		9.67742	12.9032	15	15	25	40	29.4118	35.2941	31.25	37.5
[truncated: 2 more columns]

## Sheet: dsAGLU1
dsAGLU1													rate of death relative to 50													rate of death relative to living instars at day 0													bi-daily rate of death
Replicate	Solution	# instars on chamber	0 dpi		3 dpi		5 pi		7 dpi		9 dpi		Replicate	Solution	# instars on chamber	0 dpi		3 dpi		5 pi		7 dpi		9 dpi		Replicate	Solution	# instars on chamber	0 dpi		3 dpi		5 pi		7 dpi		9 dpi		Replicate	Solution	# instars on chamber	0 dpi		3 dpi		5 pi		7 dpi
			Live	Dead	Live	Dead	Live	Dead	Live	Dead	Live	Dead				Live	Dead	Live	Dead	Live	Dead	Live	Dead	Live	Dead				Live	Dead	Live	Dead	Live	Dead	Live	Dead	Live	Dead				Live	Dead	Live	Dead	Live	Dead	Live	Dead
1	Target	50	23	27	14	9	11	3	10	1	7	3	1	Target	50	0.46	0.54	0.28	0.72	0.22	0.78	0.2	0.8	0.14	0.86	1	Target	50	23	27	0.608696	0.391304	0.478261	0.521739	0.434783	0.565217	0.304348	0.695652	1	Target	50	23	27	0.608696	0.391304	0.785714	0.214286	0.909091	0.0909091
	Luciferase	50	29	21	23	6	22	1	18	4	18	0		Target	50	0.42	0.58	0.34	0.66	0.32	0.68	0.26	0.74	0.18	0.82		Luciferase	50	29	21	0.793103	0.206897	0.758621	0.241379	0.62069	0.37931	0.62069	0.37931		Luciferase	50	29	21	0.793103	0.206897	0.956522	0.0434783	0.818182	0.181818
	Water	50	32	18	22	10	22	0	18	4	14	4		Target	50	0.46	0.54	0.36	0.64	0.34	0.66	0.3	0.7	0.2	0.8		Water	50	32	18	0.6875	0.3125	0.6875	0.3125	0.5625	0.4375	0.4375	0.5625		Water	50	32	18	0.6875	0.3125	1	0	0.818182	0.181818
2	Target	50	21	29	17	4	16	1	13	3	9	4	2	Luciferase	50	0.58	0.42	0.46	0.54	0.44	0.56	0.36	0.64	0.36	0.64	2	Target	50	21	29	0.809524	0.190476	0.761905	0.238095	0.619048	0.380952	0.428571	0.571429	2	Target	50	21	29	0.809524	0.190476	0.941176	0.0588235	0.8125	0.1875
	Luciferase	50	22	28	19	3	19	0	15	4	11	4		Luciferase	50	0.52	0.48	0.42	0.58	0.36	0.64	0.36	0.64	0.32	0.68		Luciferase	50	22	28	0.863636	0.136364	0.863636	0.136364	0.681818	0.318182	0.5	0.5		Luciferase	50	22	28	0.863636	0.136364	1	0	0.789474	0.210526
	Water	50	30	20	28	2	26	2	22	4	15	7		Luciferase	50	0.44	0.56	0.38	0.62	0.38	0.62	0.3	0.7	0.22	0.78		Water	50	30	20	0.933333	0.0666667	0.866667	0.133333	0.733333	0.266667	0.5	0.5		Water	50	30	20	0.933333	0.0666667	0.928571	0.0714286	0.846154	0.153846
3	Target	50	23	27	18	5	17	1	15	2	10	5	3	Water	50	0.64	0.36	0.44	0.56	0.44	0.56	0.36	0.64	0.28	0.72	3	Target	50	23	27	0.782609	0.217391	0.73913	0.26087	0.652174	0.347826	0.434783	0.565217	3	Target	50	23	27	0.782609	0.217391	0.944444	0.0555556	0.882353	0.117647
	Luciferase	50	26	24	21	5	18	3	18	0	16	2		Water	50	0.6	0.4	0.56	0.44	0.52	0.48	0.44	0.56	0.3	0.7		Luciferase	50	26	24	0.807692	0.192308	0.692308	0.307692	0.692308	0.307692	0.615385	0.384615		Luciferase	50	26	24	0.807692	0.192308	0.857143	0.142857	1	0
	Water	50	23	27	22	1	21	1	20	1	20	0		Water	50	0.46	0.54	0.44	0.56	0.42	0.58	0.4	0.6	0.4	0.6		Water	50	23	27	0.956522	0.0434783	0.913043	0.0869565	0.869565	0.130435	0.869565	0.130435		Water	50	23	27	0.956522	0.0434783	0.954545	0.0454545	0.952381	0.047619
													rate of death relative to 50
		0 dpi		3 dpi		5 dpi		7 dpi		9 dpi			0	0	0	3	3	3	5	5	5	7	7	7	9	9	9
Replicate	Solution	Live Population (#)	Corrected Mortality (%)	Live Population (#)	Corrected Mortality (%)	Live Population (#)	Corrected Mortality (%)	Live Population (#)	Corrected Mortality (%)	Live Population (#)	Corrected Mortality (%)		water	Luciferase	target	water	Luciferase	target	water	Luciferase	target	water	Luciferase	target	water	Luciferase	target
1	Target	23	28.125	14	36.3636	11	50	10	44.4444	7	50		0.64	0.42	0.54	0.44	0.46	0.28	0.44	0.44	0.22	0.36	0.36	0.2	0.28	0.36	0.14
	Luciferase	29	9.375	23	-4.54545	22	0	18	0	18	-28.5714		0.6	0.48	0.58	0.56	0.42	0.34	0.52	0.36	0.32	0.44	0.36	0.26	0.3	0.32	0.18
	Water	32		22		22		18		14			0.46	0.56	0.54	0.44	0.38	0.36	0.42	0.38	0.34	0.4	0.3	0.3	0.4	0.22	0.2
2	Target	21	30	17	39.2857	16	38.4615	13	40.9091	9	40		rate of death relative to living instars at day 0
	Luciferase	22	26.6667	19	32.1429	19	26.9231	15	31.8182	11	26.6667					3	3	3	5	5	5	7	7	7	9	9	9
	Water	30		28		26		22		15						water	Luciferase	target	water	Luciferase	target	water	Luciferase	target	water	Luciferase	target
3	Target	23	0	18	18.1818	17	19.0476	15	25	10	50					0.6875	0.793103	0.608696	0.6875	0.758621	0.478261	0.5625	0.62069	0.434783	0.4375	0.62069	0.304348
	Luciferase	26	-13.0435	21	4.54545	18	14.2857	18	10	16	20					0.933333	0.863636	0.809524	0.866667	0.863636	0.761905	0.733333	0.681818	0.619048	0.5	0.5	0.428571
	Water	23		22		21		20		20						0.956522	0.807692	0.782609	0.913043	0.692308	0.73913	0.869565	0.692308	0.652174	0.869565	0.615385	0.434783
															bi-daily rate of death
		0 dpi	3 dpi	5 dpi	7 dpi	9 dpi										3	3	3	5	5	5	7	7	7	9	9	9
Rep 1	Luciferase	9.375	0	0	0	0										water	Luciferase	target	water	Luciferase	target	water	Luciferase	target	water	Luciferase	target
Rep 2		26.6667	32.1429	26.9231	31.8182	26.6667										0.3125	0.206897	0.391304	0	0.0434783	0.214286	0.181818	0.181818	0.0909091	0.222222	0	0.3
Rep 3		0	4.54545	14.2857	10	20										0.0666667	0.136364	0.190476	0.0714286	0	0.0588235	0.153846	0.210526	0.1875	0.318182	0.266667	0.307692
	Avg.	12.0139	12.2294	13.7363	13.9394	15.5556										0.0434783	0.192308	0.217391	0.0454545	0.142857	0.0555556	0.047619	0	0.117647	0	0.111111	0.333333
Rep 1	Target	28.125	36.3636	50	44.4444	50
Rep 2		30	39.2857	38.4615	40.9091	40
Rep 3		0	18.1818	19.0476	25	50
	Avg.	19.375	31.2771	35.8364	36.7845	46.6667
	0 dpi	3 dpi	5 dpi	7 dpi	9 dpi	STDEV 0	STDEV 3	STDEV 5	STDEV 7	STDEV 9	SE 0	SE 3	SE 5	SE 7	SE 9
dsLuciferase100	12.0139	12.2294	13.7363	13.9394	15.5556	13.5278	17.3946	13.4699	16.2708	13.8778	4.50926	5.79821	4.48998	5.42359	4.62592
dsAGLU1	19.375	31.2771	35.8364	36.7845	46.6667	16.8054	11.4345	15.6423	10.3576	5.7735	5.6018	3.81151	5.21409	3.45255	1.9245
		9.375	28.125	0	36.3636	0	50	0	44.4444	0	50
		26.6667	30	32.1429	39.2857	26.9231	38.4615	31.8182	40.9091	26.6667	40
		0	0	4.54545	18.1818	14.2857	19.0476	10	25	20	50
[truncated: 2 more columns]

## Sheet: dsTRET1
dsTRET1													rate of death relative to 50													rate of death relative to living instars at day 0													bi-daily rate of death
Replicate	Solution	# instars on chamber	0 dpi		3 dpi		5 pi		7 dpi		9 dpi		Replicate	Solution	# instars on chamber	0 dpi		3 dpi		5 pi		7 dpi		9 dpi		Replicate	Solution	# instars on chamber	0 dpi		3 dpi		5 pi		7 dpi		9 dpi		Replicate	Solution	# instars on chamber	0 dpi		3 dpi		5 pi		7 dpi
			Live	Dead	Live	Dead	Live	Dead	Live	Dead	Live	Dead				Live	Dead	Live	Dead	Live	Dead	Live	Dead	Live	Dead				Live	Dead	Live	Dead	Live	Dead	Live	Dead	Live	Dead				Live	Dead	Live	Dead	Live	Dead	Live	Dead
1	Target	50	30	20	20	10	18	2	18	0	16	2	1	Target	50	0.6	0.4	0.4	0.6	0.36	0.64	0.36	0.64	0.32	0.68	1	Target	50	30	20	0.666667	0.333333	0.6	0.4	0.6	0.4	0.533333	0.466667	1	Target	50	30	20	0.666667	0.333333	0.9	0.1	1	0
	Luciferase	50	35	15	26	9	24	2	24	0	21	3		Luciferase	50	0.7	0.3	0.52	0.48	0.48	0.52	0.48	0.52	0.42	0.58		Luciferase	50	35	15	0.742857	0.257143	0.685714	0.314286	0.685714	0.314286	0.6	0.4		Luciferase	50	35	15	0.742857	0.257143	0.923077	0.0769231	1	0
	Water	50	36	14	26	10	22	4	22	0	22	0		Water	50	0.72	0.28	0.52	0.48	0.44	0.56	0.44	0.56	0.44	0.56		Water	50	36	14	0.722222	0.277778	0.611111	0.388889	0.611111	0.388889	0.611111	0.388889		Water	50	36	14	0.722222	0.277778	0.846154	0.153846	1	0
2	Target	50	34	16	22	12	21	1	18	3	16	2	2	Target	50	0.68	0.32	0.44	0.56	0.42	0.58	0.36	0.64	0.32	0.68	2	Target	50	34	16	0.647059	0.352941	0.617647	0.382353	0.529412	0.470588	0.470588	0.529412	2	Target	50	34	16	0.647059	0.352941	0.954545	0.0454545	0.857143	0.142857
	Luciferase	50	36	14	30	6	24	6	24	0	21	3		Luciferase	50	0.72	0.28	0.6	0.4	0.48	0.52	0.48	0.52	0.42	0.58		Luciferase	50	36	14	0.833333	0.166667	0.666667	0.333333	0.666667	0.333333	0.583333	0.416667		Luciferase	50	36	14	0.833333	0.166667	0.8	0.2	1	0
	Water	50	35	15	22	13	22	0	20	2	18	2		Water	50	0.7	0.3	0.44	0.56	0.44	0.56	0.4	0.6	0.36	0.64		Water	50	35	15	0.628571	0.371429	0.628571	0.371429	0.571429	0.428571	0.514286	0.485714		Water	50	35	15	0.628571	0.371429	1	0	0.909091	0.0909091
3	Target	50	32	18	22	10	20	2	19	1	15	4	3	Target	50	0.64	0.36	0.44	0.56	0.4	0.6	0.38	0.62	0.3	0.7	3	Target	50	32	18	0.6875	0.3125	0.625	0.375	0.59375	0.40625	0.46875	0.53125	3	Target	50	32	18	0.6875	0.3125	0.909091	0.0909091	0.95	0.05
	Luciferase	50	35	15	23	12	21	2	21	0	17	4		Luciferase	50	0.7	0.3	0.46	0.54	0.42	0.58	0.42	0.58	0.34	0.66		Luciferase	50	35	15	0.657143	0.342857	0.6	0.4	0.6	0.4	0.485714	0.514286		Luciferase	50	35	15	0.657143	0.342857	0.913043	0.0869565	1	0
	Water	50	36	14	25	11	23	2	23	0	20	3		Water	50	0.72	0.28	0.5	0.5	0.46	0.54	0.46	0.54	0.4	0.6		Water	50	36	14	0.694444	0.305556	0.638889	0.361111	0.638889	0.361111	0.555556	0.444444		Water	50	36	14	0.694444	0.305556	0.92	0.08	1	0
													rate of death relative to 50
		0 dpi		3 dpi		5 dpi		7 dpi		9 dpi			0	0	0	3	3	3	5	5	5	7	7	7	9	9	9
Replicate	Solution	Live Population (#)	Corrected Mortality (%)	Live Population (#)	Corrected Mortality (%)	Live Population (#)	Corrected Mortality (%)	Live Population (#)	Corrected Mortality (%)	Live Population (#)	Corrected Mortality (%)		water	Luciferase	target	water	Luciferase	target	water	Luciferase	target	water	Luciferase	target	water	Luciferase	target
1	Target	30	16.6667	20	23.0769	18	18.1818	18	18.1818	16	27.2727		0.72	0.7	0.6	0.52	0.52	0.6	0.44	0.48	0.36	0.44	0.48	0.36	0.44	0.42	0.32
	Luciferase	35	2.77778	26	0	24	-9.09091	24	-9.09091	21	4.54545		0.7	0.72	0.68	0.44	0.6	0.56	0.44	0.48	0.42	0.4	0.48	0.36	0.36	0.42	0.32
	Water	36		26		22		22		22			0.72	0.7	0.64	0.5	0.46	0.56	0.46	0.42	0.4	0.46	0.42	0.38	0.4	0.34	0.3
2	Target	34	2.85714	22	0	21	4.54545	18	10	16	11.1111		rate of death relative to living instars at day 0
	Luciferase	36	-2.85714	30	-36.3636	24	-9.09091	24	-20	21	-16.6667					3	3	3	5	5	5	7	7	7	9	9	9
	Water	35		22		22		20		18						water	Luciferase	target	water	Luciferase	target	water	Luciferase	target	water	Luciferase	target
3	Target	32	11.1111	22	12	20	13.0435	19	17.3913	15	25					0.722222	0.742857	0.666667	0.611111	0.685714	0.6	0.611111	0.685714	0.6	0.611111	0.6	0.533333
	Luciferase	35	2.77778	23	8	21	8.69565	21	8.69565	17	15					0.628571	0.833333	0.647059	0.628571	0.666667	0.617647	0.571429	0.666667	0.529412	0.514286	0.583333	0.470588
	Water	36		25		23		23		20						0.694444	0.657143	0.6875	0.638889	0.6	0.625	0.638889	0.6	0.59375	0.555556	0.485714	0.46875
															bi-daily rate of death
		0 dpi	3 dpi	5 dpi	7 dpi	9 dpi										3	3	3	5	5	5	7	7	7	9	9	9
Rep 1	Luciferase	2.77778	0	0	0	4.54545										water	Luciferase	target	water	Luciferase	target	water	Luciferase	target	water	Luciferase	target
Rep 2		0	0	0	0	0										0.277778	0.257143	0.333333	0.153846	0.0769231	0.1	0	0	0	0	0.125	0.111111
Rep 3		2.77778	8	8.69565	8.69565	15										0.371429	0.166667	0.352941	0	0.2	0.0454545	0.0909091	0	0.142857	0.1	0.125	0.111111
	Avg.	1.85185	2.66667	2.89855	2.89855	6.51515										0.305556	0.342857	0.3125	0.08	0.0869565	0.0909091	0	0	0.05	0.130435	0.190476	0.210526
Rep 1	Target	16.6667	23.0769	18.1818	18.1818	27.2727
Rep 2		2.85714	0	4.54545	10	11.1111
Rep 3		11.1111	12	13.0435	17.3913	25
	Avg.	10.2116	11.6923	11.9236	15.191	21.1279
	0 dpi	3 dpi	5 dpi	7 dpi	9 dpi	STDEV 0	STDEV 3	STDEV 5	STDEV 7	STDEV 9	SE 0	SE 3	SE 5
dsLuciferase100	1.85185	2.66667	2.89855	2.89855	6.51515	1.60375	4.6188	5.02044	5.02044	7.69154	0.534584	1.5396	1.67348
dsTRET1	10.2116	11.6923	11.9236	15.191	21.1279	6.94856	11.5415	6.88682	4.51292	8.74895	2.31619	3.84718	2.29561
														SE 7	SE 9
		2.77778	16.6667	0	23.0769	0	18.1818	0	18.1818	4.54545	27.2727			1.67348	2.56385
		0	2.85714	0	0	0	4.54545	0	10	0	11.1111			1.50431	2.91632
		2.77778	11.1111	8	12	8.69565	13.0435	8.69565	17.3913	15	25
[truncated: 2 more columns]

## Sheet: dsAQP2&dsTRET1
dsAQP2 & dsTRET1													rate of death relative to 50													rate of death relative to living instars at day 0													bi-daily rate of death
Replicate	Solution	# instars on chamber	0 dpi		3 dpi		5 pi		7 dpi		9 dpi		Replicate	Solution	# instars on chamber	0 dpi		3 dpi		5 pi		7 dpi		9 dpi		Replicate	Solution	# instars on chamber	0 dpi		3 dpi		5 pi		7 dpi		9 dpi		Replicate	Solution	# instars on chamber	0 dpi		3 dpi		5 pi		7 dpi
			Live	Dead	Live	Dead	Live	Dead	Live	Dead	Live	Dead				Live	Dead	Live	Dead	Live	Dead	Live	Dead	Live	Dead				Live	Dead	Live	Dead	Live	Dead	Live	Dead	Live	Dead				Live	Dead	Live	Dead	Live	Dead	Live	Dead
1	Target	50	27	23	19	8	15	4	15	0	15	0	1	Target	50	0.54	0.46	0.38	0.62	0.3	0.7	0.3	0.7	0.3	0.7	1	Target	50	27	23	0.703704	0.296296	0.555556	0.444444	0.555556	0.444444	0.555556	0.444444	1	Target	50	27	23	0.703704	0.296296	0.789474	0.210526	1	0
	Luciferase	50	34	16	26	8	23	3	23	0	23	0		Luciferase	50	0.68	0.32	0.52	0.48	0.46	0.54	0.46	0.54	0.46	0.54		Luciferase	50	34	16	0.764706	0.235294	0.676471	0.323529	0.676471	0.323529	0.676471	0.323529		Luciferase	50	34	16	0.764706	0.235294	0.884615	0.115385	1	0
	Water	50	29	21	26	3	19	7	19	0	19	0		Water	50	0.58	0.42	0.52	0.48	0.38	0.62	0.38	0.62	0.38	0.62		Water	50	29	21	0.896552	0.103448	0.655172	0.344828	0.655172	0.344828	0.655172	0.344828		Water	50	29	21	0.896552	0.103448	0.730769	0.269231	1	0
2	Target	50	33	17	22	11	16	6	14	2	14	0	2	Target	50	0.66	0.34	0.44	0.56	0.32	0.68	0.28	0.72	0.28	0.72	2	Target	50	33	17	0.666667	0.333333	0.484848	0.515152	0.424242	0.575758	0.424242	0.575758	2	Target	50	33	17	0.666667	0.333333	0.727273	0.272727	0.875	0.125
	Luciferase	50	30	20	19	11	18	1	17	1	17	0		Luciferase	50	0.6	0.4	0.38	0.62	0.36	0.64	0.34	0.66	0.34	0.66		Luciferase	50	30	20	0.633333	0.366667	0.6	0.4	0.566667	0.433333	0.566667	0.433333		Luciferase	50	30	20	0.633333	0.366667	0.947368	0.0526316	0.944444	0.0555556
	Water	50	37	13	25	12	21	4	21	0	21	0		Water	50	0.74	0.26	0.5	0.5	0.42	0.58	0.42	0.58	0.42	0.58		Water	50	37	13	0.675676	0.324324	0.567568	0.432432	0.567568	0.432432	0.567568	0.432432		Water	50	37	13	0.675676	0.324324	0.84	0.16	1	0
3	Target	50	37	13	22	15	16	6	16	0	16	0	3	Target	50	0.74	0.26	0.44	0.56	0.32	0.68	0.32	0.68	0.32	0.68	3	Target	50	37	13	0.594595	0.405405	0.432432	0.567568	0.432432	0.567568	0.432432	0.567568	3	Target	50	37	13	0.594595	0.405405	0.727273	0.272727	1	0
	Luciferase	50	38	12	29	9	26	3	23	3	23	0		Luciferase	50	0.76	0.24	0.58	0.42	0.52	0.48	0.46	0.54	0.46	0.54		Luciferase	50	38	12	0.763158	0.236842	0.684211	0.315789	0.605263	0.394737	0.605263	0.394737		Luciferase	50	38	12	0.763158	0.236842	0.896552	0.103448	0.884615	0.115385
	Water	50	40	10	32	8	29	3	25	4	25	0		Water	50	0.8	0.2	0.64	0.36	0.58	0.42	0.5	0.5	0.5	0.5		Water	50	40	10	0.8	0.2	0.725	0.275	0.625	0.375	0.625	0.375		Water	50	40	10	0.8	0.2	0.90625	0.09375	0.862069	0.137931
													rate of death relative to 50
		0 dpi		3 dpi		5 dpi		7 dpi		9 dpi			0	0	0	3	3	3	5	5	5	7	7	7	9	9	9
Replicate	Solution	Live Population (#)	Corrected Mortality (%)	Live Population (#)	Corrected Mortality (%)	Live Population (#)	Corrected Mortality (%)	Live Population (#)	Corrected Mortality (%)	Live Population (#)	Corrected Mortality (%)		water	Luciferase	target	water	Luciferase	target	water	Luciferase	target	water	Luciferase	target	water	Luciferase	target
1	Target	27	6.89655	19	26.9231	15	21.0526	15	21.0526	15	21.0526		0.58	0.68	0.54	0.52	0.52	0.62	0.38	0.46	0.3	0.38	0.46	0.3	0.38	0.46	0.3
	Luciferase	34	-17.2414	26	0	23	-21.0526	23	-21.0526	23	-21.0526		0.74	0.6	0.66	0.5	0.38	0.56	0.42	0.36	0.32	0.42	0.34	0.28	0.42	0.34	0.28
	Water	29		26		19		19		19			0.8	0.76	0.74	0.64	0.58	0.56	0.58	0.52	0.32	0.5	0.46	0.32	0.5	0.46	0.32
2	Target	33	10.8108	22	12	16	23.8095	14	33.3333	14	33.3333		rate of death relative to living instars at day 0
	Luciferase	30	18.9189	19	24	18	14.2857	17	19.0476	17	19.0476					3	3	3	5	5	5	7	7	7	9	9	9
	Water	37		25		21		21		21						water	Luciferase	target	water	Luciferase	target	water	Luciferase	target	water	Luciferase	target
3	Target	37	7.5	22	31.25	16	44.8276	16	36	16	36					0.896552	0.764706	0.703704	0.655172	0.676471	0.555556	0.655172	0.676471	0.555556	0.655172	0.676471	0.555556
	Luciferase	38	5	29	9.375	26	10.3448	23	8	23	8					0.675676	0.633333	0.666667	0.567568	0.6	0.484848	0.567568	0.566667	0.424242	0.567568	0.566667	0.424242
	Water	40		32		29		25		25						0.8	0.763158	0.594595	0.725	0.684211	0.432432	0.625	0.605263	0.432432	0.625	0.605263	0.432432
															bi-daily rate of death
		0 dpi	3 dpi	5 dpi	7 dpi	9 dpi										3	3	3	5	5	5	7	7	7	9	9	9
Rep 1	Luciferase	0	0	0	0	0										water	Luciferase	target	water	Luciferase	target	water	Luciferase	target	water	Luciferase	target
Rep 2		18.9189	24	14.2857	19.0476	19.0476										0.103448	0.235294	0.296296	0.269231	0.115385	0.210526	0	0	0	0	0	0
Rep 3		5	9.375	10.3448	8	8										0.324324	0.366667	0.333333	0.16	0.0526316	0.272727	0	0.0555556	0.125	0	0	0
	Avg.	7.97297	11.125	8.21018	9.01587	9.01587										0.2	0.236842	0.405405	0.09375	0.103448	0.272727	0.137931	0.115385	0	0	0	0
Rep 1	Target	6.89655	26.9231	21.0526	21.0526	21.0526
Rep 2		10.8108	12	23.8095	33.3333	33.3333
Rep 3		7.5	31.25	44.8276	36	36
	Avg.	8.40245	23.391	29.8966	30.1287	30.1287
	0 dpi	3 dpi	5 dpi	7 dpi	9 dpi	STDEV 0	STDEV 3	STDEV 5	STDEV 7	STDEV 9	SE 0	SE 3	SE 5	SE 7	SE 9
dsLuciferase200	7.97297	11.125	8.21018	9.01587	9.01587	9.80359	12.0953	7.37821	9.56436	9.56436	3.26786	4.03177	2.4594	3.18812	3.18812
dsAQP2-dsTRET1	8.40245	23.391	29.8966	30.1287	30.1287	2.10741	10.0994	13.0039	7.97235	7.97235	0.70247	3.36645	4.33463	2.65745	2.65745
		0	6.89655	0	26.9231	0	21.0526	0	21.0526	0	21.0526
		18.9189	10.8108	24	12	14.2857	23.8095	19.0476	33.3333	19.0476	33.3333
		5	7.5	9.375	31.25	10.3448	44.8276	8	36	8	36
[truncated: 2 more columns]

## Sheet: dsAQP2&dsAGLU1
dsAQP2 & dsAGLU1													rate of death relative to 50													rate of death relative to living instars at day 0													bi-daily rate of death
Replicate	Solution	# instars on chamber	0 dpi		3 dpi		5 pi		7 dpi		9 dpi		Replicate	Solution	# instars on chamber	0 dpi		3 dpi		5 pi		7 dpi		9 dpi		Replicate	Solution	# instars on chamber	0 dpi		3 dpi		5 pi		7 dpi		9 dpi		Replicate	Solution	# instars on chamber	0 dpi		3 dpi		5 pi		7 dpi
			Live	Dead	Live	Dead	Live	Dead	Live	Dead	Live	Dead				Live	Dead	Live	Dead	Live	Dead	Live	Dead	Live	Dead				Live	Dead	Live	Dead	Live	Dead	Live	Dead	Live	Dead				Live	Dead	Live	Dead	Live	Dead	Live	Dead
1	Target	50	29	21	22	7	19	3	15	4	15	0	1	Target	50	0.58	0.42	0.44	0.56	0.38	0.62	0.3	0.7	0.3	0.7	1	Target	50	29	21	0.758621	0.241379	0.655172	0.344828	0.517241	0.482759	0.517241	0.482759	1	Target	50	29	21	0.758621	0.241379	0.863636	0.136364	0.789474	0.210526
	Luciferase	50	34	16	26	8	24	2	23	1	20	3		Luciferase	50	0.68	0.32	0.52	0.48	0.48	0.52	0.46	0.54	0.4	0.6		Luciferase	50	34	16	0.764706	0.235294	0.705882	0.294118	0.676471	0.323529	0.588235	0.411765		Luciferase	50	34	16	0.764706	0.235294	0.923077	0.0769231	0.958333	0.0416667
	Water	50	29	21	26	3	26	0	24	2	24	0		Water	50	0.58	0.42	0.52	0.48	0.52	0.48	0.48	0.52	0.48	0.52		Water	50	29	21	0.896552	0.103448	0.896552	0.103448	0.827586	0.172414	0.827586	0.172414		Water	50	29	21	0.896552	0.103448	1	0	0.923077	0.0769231
2	Target	50	40	10	23	17	16	7	16	0	16	0	2	Target	50	0.8	0.2	0.46	0.54	0.32	0.68	0.32	0.68	0.32	0.68	2	Target	50	40	10	0.575	0.425	0.4	0.6	0.4	0.6	0.4	0.6	2	Target	50	40	10	0.575	0.425	0.695652	0.304348	1	0
	Luciferase	50	34	16	30	4	25	5	19	6	17	2		Luciferase	50	0.68	0.32	0.6	0.4	0.5	0.5	0.38	0.62	0.34	0.66		Luciferase	50	34	16	0.882353	0.117647	0.735294	0.264706	0.558824	0.441176	0.5	0.5		Luciferase	50	34	16	0.882353	0.117647	0.833333	0.166667	0.76	0.24
	Water	50	37	13	30	7	26	4	21	5	21	0		Water	50	0.74	0.26	0.6	0.4	0.52	0.48	0.42	0.58	0.42	0.58		Water	50	37	13	0.810811	0.189189	0.702703	0.297297	0.567568	0.432432	0.567568	0.432432		Water	50	37	13	0.810811	0.189189	0.866667	0.133333	0.807692	0.192308
3	Target	50	30	20	22	8	19	3	17	2	17	0	3	Target	50	0.6	0.4	0.44	0.56	0.38	0.62	0.34	0.66	0.34	0.66	3	Target	50	30	20	0.733333	0.266667	0.633333	0.366667	0.566667	0.433333	0.566667	0.433333	3	Target	50	30	20	0.733333	0.266667	0.863636	0.136364	0.894737	0.105263
	Luciferase	50	38	12	27	11	26	1	25	1	25	0		Luciferase	50	0.76	0.24	0.54	0.46	0.52	0.48	0.5	0.5	0.5	0.5		Luciferase	50	38	12	0.710526	0.289474	0.684211	0.315789	0.657895	0.342105	0.657895	0.342105		Luciferase	50	38	12	0.710526	0.289474	0.962963	0.037037	0.961538	0.0384615
	Water	50	35	15	32	3	29	3	28	1	28	0		Water	50	0.7	0.3	0.64	0.36	0.58	0.42	0.56	0.44	0.56	0.44		Water	50	35	15	0.914286	0.0857143	0.828571	0.171429	0.8	0.2	0.8	0.2		Water	50	35	15	0.914286	0.0857143	0.90625	0.09375	0.965517	0.0344828
													rate of death relative to 50
		0 dpi		3 dpi		5 dpi		7 dpi		9 dpi			0	0	0	3	3	3	5	5	5	7	7	7	9	9	9
Replicate	Solution	Live Population (#)	Corrected Mortality (%)	Live Population (#)	Corrected Mortality (%)	Live Population (#)	Corrected Mortality (%)	Live Population (#)	Corrected Mortality (%)	Live Population (#)	Corrected Mortality (%)		water	Luciferase	target	water	Luciferase	target	water	Luciferase	target	water	Luciferase	target	water	Luciferase	target
1	Target	29	0	22	15.3846	19	26.9231	15	37.5	15	37.5		0.58	0.68	0.58	0.52	0.52	0.56	0.52	0.48	0.38	0.48	0.46	0.3	0.48	0.4	0.3
	Luciferase	34	-17.2414	26	0	24	7.69231	23	4.16667	21	12.5		0.74	0.68	0.8	0.6	0.6	0.54	0.52	0.5	0.32	0.42	0.38	0.32	0.42	0.34	0.32
	Water	29		26		26		24		24			0.7	0.76	0.6	0.64	0.54	0.56	0.58	0.52	0.38	0.56	0.5	0.34	0.56	0.5	0.34
2	Target	40	-8.10811	23	23.3333	16	38.4615	16	23.8095	16	23.8095		rate of death relative to living instars at day 0
	Luciferase	34	8.10811	30	0	25	3.84615	19	9.52381	17	19.0476					3	3	3	5	5	5	7	7	7	9	9	9
	Water	37		30		26		21		21						water	Luciferase	target	water	Luciferase	target	water	Luciferase	target	water	Luciferase	target
3	Target	30	14.2857	22	31.25	19	34.4828	17	39.2857	17	39.2857					0.896552	0.764706	0.758621	0.896552	0.705882	0.655172	0.827586	0.676471	0.517241	0.827586	0.588235	0.517241
	Luciferase	38	-8.57143	27	15.625	26	10.3448	25	10.7143	25	10.7143					0.810811	0.882353	0.575	0.702703	0.735294	0.4	0.567568	0.558824	0.4	0.567568	0.5	0.4
	Water	35		32		29		28		28						0.914286	0.710526	0.733333	0.828571	0.684211	0.633333	0.8	0.657895	0.566667	0.8	0.657895	0.566667
															bi-daily rate of death
		0 dpi	3 dpi	5 dpi	7 dpi	9 dpi										3	3	3	5	5	5	7	7	7	9	9	9
Rep 1	Luciferase	0	0	7.69231	4.16667	12.5										water	Luciferase	target	water	Luciferase	target	water	Luciferase	target	water	Luciferase	target
Rep 2		8.10811	0	3.84615	9.52381	19.0476										0.103448	0.235294	0.241379	0	0.0769231	0.136364	0.0769231	0.0416667	0.210526	0	0.130435	0
Rep 3		0	15.625	10.3448	10.7143	10.7143										0.189189	0.117647	0.425	0.133333	0.166667	0.304348	0.192308	0.24	0	0	0.105263	0
	Avg.	2.7027	5.20833	7.29443	8.13492	14.0873										0.0857143	0.289474	0.266667	0.09375	0.037037	0.136364	0.0344828	0.0384615	0.105263	0	0	0
Rep 1	Target	0	15.3846	26.9231	37.5	37.5
Rep 2		0	23.3333	38.4615	23.8095	23.8095
Rep 3		14.2857	31.25	34.4828	39.2857	39.2857
	Avg.	4.7619	23.3226	33.2891	33.5317	33.5317
	0 dpi	3 dpi	5 dpi	7 dpi	9 dpi	STDEV 0	STDEV 3	STDEV 5	STDEV 7	STDEV 9	SE 0	SE 3	SE 5	SE 7	SE 9
dsLuciferase200	2.7027	5.20833	7.29443	8.13492	14.0873	4.68122	9.0211	3.26756	3.48778	4.38757	1.56041	3.00703	1.08919	1.16259	1.46252
dsAQP2-dsAGLU1	4.7619	23.3226	33.2891	33.5317	33.5317	8.24786	7.9327	5.86111	8.4669	8.4669	2.74929	2.64423	1.9537	2.8223	2.8223
		0	0	0	15.3846	7.69231	26.9231	4.16667	37.5	12.5	37.5
		8.10811	0	0	23.3333	3.84615	38.4615	9.52381	23.8095	19.0476	23.8095
		0	14.2857	15.625	31.25	10.3448	34.4828	10.7143	39.2857	10.7143	39.2857
[truncated: 2 more columns]

## Sheet: dsAGLU1&dsTRET1
dsAGLU1 & dsTRET1													rate of death relative to 50													rate of death relative to living instars at day 0													bi-daily rate of death
Replicate	Solution	# instars on chamber	0 dpi		3 dpi		5 pi		7 dpi		9 dpi		Replicate	Solution	# instars on chamber	0 dpi		3 dpi		5 pi		7 dpi		9 dpi		Replicate	Solution	# instars on chamber	0 dpi		3 dpi		5 pi		7 dpi		9 dpi		Replicate	Solution	# instars on chamber	0 dpi		3 dpi		5 pi		7 dpi
			Live	Dead	Live	Dead	Live	Dead	Live	Dead	Live	Dead				Live	Dead	Live	Dead	Live	Dead	Live	Dead	Live	Dead				Live	Dead	Live	Dead	Live	Dead	Live	Dead	Live	Dead				Live	Dead	Live	Dead	Live	Dead	Live	Dead
1	Target	50	34	16	18	16	11	7	11	0	9	2	1	Target	50	0.68	0.32	0.36	0.64	0.22	0.78	0.22	0.78	0.18	0.82	1	Target	50	34	16	0.529412	0.470588	0.323529	0.676471	0.323529	0.676471	0.264706	0.735294	1	Target	50	34	16	0.529412	0.470588	0.611111	0.388889	1	0
	Luciferase	50	34	16	26	8	22	4	19	3	18	1		Luciferase	50	0.68	0.32	0.52	0.48	0.44	0.56	0.38	0.62	0.36	0.64		Luciferase	50	34	16	0.764706	0.235294	0.647059	0.352941	0.558824	0.441176	0.529412	0.470588		Luciferase	50	34	16	0.764706	0.235294	0.846154	0.153846	0.863636	0.136364
	Water	50	34	16	26	8	18	8	18	0	18	0		Water	50	0.68	0.32	0.52	0.48	0.36	0.64	0.36	0.64	0.36	0.64		Water	50	34	16	0.764706	0.235294	0.529412	0.470588	0.529412	0.470588	0.529412	0.470588		Water	50	34	16	0.764706	0.235294	0.692308	0.307692	1	0
2	Target	50	34	16	18	16	14	4	14	0	13	1	2	Target	50	0.68	0.32	0.36	0.64	0.28	0.72	0.28	0.72	0.26	0.74	2	Target	50	34	16	0.529412	0.470588	0.411765	0.588235	0.411765	0.588235	0.382353	0.617647	2	Target	50	34	16	0.529412	0.470588	0.777778	0.222222	1	0
	Luciferase	50	33	17	21	12	17	4	17	0	17	0		Luciferase	50	0.66	0.34	0.42	0.58	0.34	0.66	0.34	0.66	0.34	0.66		Luciferase	50	33	17	0.636364	0.363636	0.515152	0.484848	0.515152	0.484848	0.515152	0.484848		Luciferase	50	33	17	0.636364	0.363636	0.809524	0.190476	1	0
	Water	50	37	13	25	12	21	4	21	0	21	0		Water	50	0.74	0.26	0.5	0.5	0.42	0.58	0.42	0.58	0.42	0.58		Water	50	37	13	0.675676	0.324324	0.567568	0.432432	0.567568	0.432432	0.567568	0.432432		Water	50	37	13	0.675676	0.324324	0.84	0.16	1	0
3	Target	50	30	20	17	13	16	1	13	3	12	1	3	Target	50	0.6	0.4	0.34	0.66	0.32	0.68	0.26	0.74	0.24	0.76	3	Target	50	30	20	0.566667	0.433333	0.533333	0.466667	0.433333	0.566667	0.4	0.6	3	Target	50	30	20	0.566667	0.433333	0.941176	0.0588235	0.8125	0.1875
	Luciferase	50	38	12	29	9	26	3	23	3	20	3		Luciferase	50	0.76	0.24	0.58	0.42	0.52	0.48	0.46	0.54	0.4	0.6		Luciferase	50	38	12	0.763158	0.236842	0.684211	0.315789	0.605263	0.394737	0.526316	0.473684		Luciferase	50	38	12	0.763158	0.236842	0.896552	0.103448	0.884615	0.115385
	Water	50	38	12	32	6	29	3	28	1	25	3		Water	50	0.76	0.24	0.64	0.36	0.58	0.42	0.56	0.44	0.5	0.5		Water	50	38	12	0.842105	0.157895	0.763158	0.236842	0.736842	0.263158	0.657895	0.342105		Water	50	38	12	0.842105	0.157895	0.90625	0.09375	0.965517	0.0344828
													rate of death relative to 50
		0 dpi		3 dpi		5 dpi		7 dpi		9 dpi			0	0	0	3	3	3	5	5	5	7	7	7	9	9	9
Replicate	Solution	Live Population (#)	Corrected Mortality (%)	Live Population (#)	Corrected Mortality (%)	Live Population (#)	Corrected Mortality (%)	Live Population (#)	Corrected Mortality (%)	Live Population (#)	Corrected Mortality (%)		water	Luciferase	target	water	Luciferase	target	water	Luciferase	target	water	Luciferase	target	water	Luciferase	target
1	Target	34	0	18	30.7692	11	38.8889	11	38.8889	9	50		0.68	0.68	0.68	0.52	0.52	0.64	0.36	0.44	0.22	0.36	0.38	0.22	0.36	0.36	0.18
	Luciferase	34	0	26	0	22	-22.2222	19	-5.55556	18	0		0.74	0.66	0.68	0.5	0.42	0.64	0.42	0.34	0.28	0.42	0.34	0.28	0.42	0.34	0.26
	Water	34		26		18		18		18			0.76	0.76	0.6	0.64	0.58	0.66	0.58	0.52	0.32	0.56	0.46	0.26	0.5	0.4	0.24
2	Target	34	8.10811	18	28	14	33.3333	14	33.3333	13	38.0952		rate of death relative to living instars at day 0
	Luciferase	33	10.8108	21	16	17	19.0476	17	19.0476	17	19.0476					3	3	3	5	5	5	7	7	7	9	9	9
	Water	37		25		21		21		21						water	Luciferase	target	water	Luciferase	target	water	Luciferase	target	water	Luciferase	target
3	Target	30	21.0526	17	46.875	16	44.8276	13	53.5714	12	52					0.764706	0.764706	0.529412	0.529412	0.647059	0.323529	0.529412	0.558824	0.323529	0.529412	0.529412	0.264706
	Luciferase	38	0	29	9.375	26	10.3448	23	17.8571	20	20					0.675676	0.636364	0.529412	0.567568	0.515152	0.411765	0.567568	0.515152	0.411765	0.567568	0.515152	0.382353
	Water	38		32		29		28		25						0.842105	0.763158	0.566667	0.763158	0.684211	0.533333	0.736842	0.605263	0.433333	0.657895	0.526316	0.4
															bi-daily rate of death
		0 dpi	3 dpi	5 dpi	7 dpi	9 dpi										3	3	3	5	5	5	7	7	7	9	9	9
Rep 1	Luciferase	0	0	0	0	0										water	Luciferase	target	water	Luciferase	target	water	Luciferase	target	water	Luciferase	target
Rep 2		10.8108	16	19.0476	19.0476	19.0476										0.235294	0.235294	0.470588	0.307692	0.153846	0.388889	0	0.136364	0	0	0.0526316	0.181818
Rep 3		0	9.375	10.3448	17.8571	20										0.324324	0.363636	0.470588	0.16	0.190476	0.222222	0	0	0	0	0	0.0714286
	Avg.	3.6036	8.45833	9.79748	12.3016	13.0159										0.157895	0.236842	0.433333	0.09375	0.103448	0.0588235	0.0344828	0.115385	0.1875	0.107143	0.130435	0.0769231
Rep 1	Target	0	30.7692	38.8889	38.8889	50
Rep 2		8.10811	28	33.3333	33.3333	38.0952
Rep 3		21.0526	46.875	44.8276	53.5714	52
	Avg.	9.72025	35.2147	39.0166	41.9312	46.6984
	0 dpi	3 dpi	5 dpi	7 dpi	9 dpi	STDEV 0	STDEV 3	STDEV 5	STDEV 7	STDEV 9	SE 0	SE 3	SE 5	SE 7	SE 9
dsLuciferase200	3.6036	8.45833	9.79748	12.3016	13.0159	6.24162	8.03929	9.5356	10.6701	11.2821	2.08054	2.67976	3.17853	3.5567	3.76071
dsAGLU1-dsTRET1	9.72025	35.2147	39.0166	41.9312	46.6984	10.6185	10.1926	5.74819	10.4564	7.51738	3.5395	3.39752	1.91606	3.48548	2.50579
		0	0	0	30.7692	0	38.8889	0	38.8889	0	50
		10.8108	8.10811	16	28	19.0476	33.3333	19.0476	33.3333	19.0476	38.0952
		0	21.0526	9.375	46.875	10.3448	44.8276	17.8571	53.5714	20	52
[truncated: 2 more columns]

## Sheet: dsAQP2&dsAGLU1&dsTRET1
dsAQP2&dsAGLU1&dsTRET1													rate of death relative to 50													rate of death relative to living instars at day 0													bi-daily rate of death
Replicate	Solution	# instars on chamber	0 dpi		3 dpi		5 pi		7 dpi		9 dpi		Replicate	Solution	# instars on chamber	0 dpi		3 dpi		5 pi		7 dpi		9 dpi		Replicate	Solution	# instars on chamber	0 dpi		3 dpi		5 pi		7 dpi		9 dpi		Replicate	Solution	# instars on chamber	0 dpi		3 dpi		5 pi		7 dpi
			Live	Dead	Live	Dead	Live	Dead	Live	Dead	Live	Dead				Live	Dead	Live	Dead	Live	Dead	Live	Dead	Live	Dead				Live	Dead	Live	Dead	Live	Dead	Live	Dead	Live	Dead				Live	Dead	Live	Dead	Live	Dead	Live	Dead
1	Target	50	36	14	25	11	19	6	12	7	11	1	1	Target	50	0.72	0.28	0.5	0.5	0.38	0.62	0.24	0.76	0.22	0.78	1	Target	50	36	14	0.694444	0.305556	0.527778	0.472222	0.333333	0.666667	0.305556	0.694444	1	Target	50	36	14	0.694444	0.305556	0.76	0.24	0.631579	0.368421
	Luciferase	50	32	18	25	7	24	1	20	4	20	0		Luciferase	50	0.64	0.36	0.5	0.5	0.48	0.52	0.4	0.6	0.4	0.6		Luciferase	50	32	18	0.78125	0.21875	0.75	0.25	0.625	0.375	0.625	0.375		Luciferase	50	32	18	0.78125	0.21875	0.96	0.04	0.833333	0.166667
	Water	50	33	17	27	6	25	2	20	5	20	0		Water	50	0.66	0.34	0.54	0.46	0.5	0.5	0.4	0.6	0.4	0.6		Water	50	33	17	0.818182	0.181818	0.757576	0.242424	0.606061	0.393939	0.606061	0.393939		Water	50	33	17	0.818182	0.181818	0.925926	0.0740741	0.8	0.2
2	Target	50	30	20	23	7	17	6	8	9	8	0	2	Target	50	0.6	0.4	0.46	0.54	0.34	0.66	0.16	0.84	0.16	0.84	2	Target	50	30	20	0.766667	0.233333	0.566667	0.433333	0.266667	0.733333	0.266667	0.733333	2	Target	50	30	20	0.766667	0.233333	0.73913	0.26087	0.470588	0.529412
	Luciferase	50	36	14	27	9	22	5	17	5	17	0		Luciferase	50	0.72	0.28	0.54	0.46	0.44	0.56	0.34	0.66	0.34	0.66		Luciferase	50	36	14	0.75	0.25	0.611111	0.388889	0.472222	0.527778	0.472222	0.527778		Luciferase	50	36	14	0.75	0.25	0.814815	0.185185	0.772727	0.227273
	Water	50	37	13	30	7	27	3	20	7	20	0		Water	50	0.74	0.26	0.6	0.4	0.54	0.46	0.4	0.6	0.4	0.6		Water	50	37	13	0.810811	0.189189	0.72973	0.27027	0.540541	0.459459	0.540541	0.459459		Water	50	37	13	0.810811	0.189189	0.9	0.1	0.740741	0.259259
3	Target	50	33	17	20	13	19	1	10	9	10	0	3	Target	50	0.66	0.34	0.4	0.6	0.38	0.62	0.2	0.8	0.2	0.8	3	Target	50	33	17	0.606061	0.393939	0.575758	0.424242	0.30303	0.69697	0.30303	0.69697	3	Target	50	33	17	0.606061	0.393939	0.95	0.05	0.526316	0.473684
	Luciferase	50	33	17	25	8	22	3	18	4	16	2		Luciferase	50	0.66	0.34	0.5	0.5	0.44	0.56	0.36	0.64	0.32	0.68		Luciferase	50	33	17	0.757576	0.242424	0.666667	0.333333	0.545455	0.454545	0.484848	0.515152		Luciferase	50	33	17	0.757576	0.242424	0.88	0.12	0.818182	0.181818
	Water	50	37	13	30	7	26	4	22	4	22	0		Water	50	0.74	0.26	0.6	0.4	0.52	0.48	0.44	0.56	0.44	0.56		Water	50	37	13	0.810811	0.189189	0.702703	0.297297	0.594595	0.405405	0.594595	0.405405		Water	50	37	13	0.810811	0.189189	0.866667	0.133333	0.846154	0.153846
													rate of death relative to 50
		0 dpi		3 dpi		5 dpi		7 dpi		9 dpi			0	0	0	3	3	3	5	5	5	7	7	7	9	9	9
Replicate	Solution	Live Population (#)	Corrected Mortality (%)	Live Population (#)	Corrected Mortality (%)	Live Population (#)	Corrected Mortality (%)	Live Population (#)	Corrected Mortality (%)	Live Population (#)	Corrected Mortality (%)		water	Luciferase	target	water	Luciferase	target	water	Luciferase	target	water	Luciferase	target	water	Luciferase	target
1	Target	36	-9.09091	25	7.40741	19	24	12	40	11	45		0.66	0.64	0.72	0.54	0.5	0.5	0.5	0.48	0.38	0.4	0.4	0.24	0.4	0.4	0.22
	Luciferase	32	3.0303	25	7.40741	24	4	19	5	20	0		0.74	0.72	0.6	0.6	0.54	0.54	0.54	0.44	0.34	0.4	0.34	0.16	0.4	0.34	0.16
	Water	33		27		25		20		20			0.74	0.66	0.66	0.6	0.5	0.6	0.52	0.44	0.38	0.44	0.36	0.2	0.44	0.32	0.2
2	Target	30	18.9189	23	23.3333	17	37.037	8	60	8	60		rate of death relative to living instars at day 0
	Luciferase	36	2.7027	27	10	22	18.5185	17	15	17	15					3	3	3	5	5	5	7	7	7	9	9	9
	Water	37		30		27		20		20						water	Luciferase	target	water	Luciferase	target	water	Luciferase	target	water	Luciferase	target
3	Target	33	10.8108	20	33.3333	19	26.9231	10	54.5455	10	54.5455					0.818182	0.78125	0.694444	0.757576	0.75	0.527778	0.606061	0.625	0.333333	0.606061	0.625	0.305556
	Luciferase	33	10.8108	25	16.6667	22	15.3846	18	18.1818	16	27.2727					0.810811	0.75	0.766667	0.72973	0.611111	0.566667	0.540541	0.472222	0.266667	0.540541	0.472222	0.266667
	Water	37		30		26		22		22						0.810811	0.757576	0.606061	0.702703	0.666667	0.575758	0.594595	0.545455	0.30303	0.594595	0.484848	0.30303
															bi-daily rate of death
		0 dpi	3 dpi	5 dpi	7 dpi	9 dpi										3	3	3	5	5	5	7	7	7	9	9	9
Rep 1	Luciferase	3.0303	7.40741	4	5	0										water	Luciferase	target	water	Luciferase	target	water	Luciferase	target	water	Luciferase	target
Rep 2		2.7027	10	18.5185	15	15										0.181818	0.21875	0.305556	0.0740741	0.04	0.24	0.2	0.166667	0.368421	0	0	0.0833333
Rep 3		10.8108	16.6667	15.3846	18.1818	27.2727										0.189189	0.25	0.233333	0.1	0.185185	0.26087	0.259259	0.227273	0.529412	0	0	0
	Avg.	5.51461	11.358	12.6344	12.7273	14.0909										0.189189	0.242424	0.393939	0.133333	0.12	0.05	0.153846	0.181818	0.473684	0	0.111111	0
Rep 1	Target	0	7.40741	24	40	45
Rep 2		18.9189	23.3333	37.037	60	60
Rep 3		10.8108	33.3333	26.9231	54.5455	54.5455
	Avg.	9.90991	21.358	29.32	51.5152	53.1818
	0 dpi	3 dpi	5 dpi	7 dpi	9 dpi	STDEV 0	STDEV 3	STDEV 5	STDEV 7	STDEV 9	SE 0	SE 3	SE 5	SE 7	SE 9
dsLuciferase300	5.51461	11.358	12.6344	12.7273	14.0909	4.58957	4.77668	7.64001	6.87852	13.6591	1.52986	1.59223	2.54667	2.29284	4.55302
dsAQP2-dsAGLU1-dsTRET1	9.90991	21.358	29.32	51.5152	53.1818	9.49158	13.0754	6.84106	10.3386	7.59241	3.16386	4.35845	2.28035	3.44621	2.5308
		3.0303	0	7.40741	7.40741	4	24	5	40	0	45
		2.7027	18.9189	10	23.3333	18.5185	37.037	15	60	15	60
		10.8108	10.8108	16.6667	33.3333	15.3846	26.9231	18.1818	54.5455	27.2727	54.5455
[truncated: 2 more columns]

## Sheet: dsAGLU1&dsTRET1&dsTRE1&dsTre2
dsAGLU1 & dsTRET1 & dsTRE1 & dsTRE2													rate of death relative to 50													rate of death relative to living instars at day 0													bi-daily rate of death
Replicate	Solution	# instars on chamber	0 dpi		3 dpi		5 pi		7 dpi		9 dpi		Replicate	Solution	# instars on chamber	0 dpi		3 dpi		5 pi		7 dpi		9 dpi		Replicate	Solution	# instars on chamber	0 dpi		3 dpi		5 pi		7 dpi		9 dpi		Replicate	Solution	# instars on chamber	0 dpi		3 dpi		5 pi		7 dpi
			Live	Dead	Live	Dead	Live	Dead	Live	Dead	Live	Dead				Live	Dead	Live	Dead	Live	Dead	Live	Dead	Live	Dead				Live	Dead	Live	Dead	Live	Dead	Live	Dead	Live	Dead				Live	Dead	Live	Dead	Live	Dead	Live	Dead
1	Target	50	32	18	20	12	15	5	15	0	8	7	1	Target	50	0.64	0.36	0.4	0.6	0.3	0.7	0.3	0.7	0.16	0.84	1	Target	50	32	18	0.625	0.375	0.46875	0.53125	0.46875	0.53125	0.25	0.75	1	Target	50	32	18	0.625	0.375	0.75	0.25	1	0
	Luciferase	50	33	17	27	6	25	2	24	1	24	0		Luciferase	50	0.66	0.34	0.54	0.46	0.5	0.5	0.48	0.52	0.48	0.52		Luciferase	50	33	17	0.818182	0.181818	0.757576	0.242424	0.727273	0.272727	0.727273	0.272727		Luciferase	50	33	17	0.818182	0.181818	0.925926	0.0740741	0.96	0.04
	Water	50	34	16	30	4	28	2	28	0	28	0		Water	50	0.68	0.32	0.6	0.4	0.56	0.44	0.56	0.44	0.56	0.44		Water	50	34	16	0.882353	0.117647	0.823529	0.176471	0.823529	0.176471	0.823529	0.176471		Water	50	34	16	0.882353	0.117647	0.933333	0.0666667	1	0
2	Target	50	32	18	20	12	17	3	10	7	10	0	2	Target	50	0.64	0.36	0.4	0.6	0.34	0.66	0.2	0.8	0.2	0.8	2	Target	50	32	18	0.625	0.375	0.53125	0.46875	0.3125	0.6875	0.3125	0.6875	2	Target	50	32	18	0.625	0.375	0.85	0.15	0.588235	0.411765
	Luciferase	50	36	14	30	6	29	1	29	0	28	1		Luciferase	50	0.72	0.28	0.6	0.4	0.58	0.42	0.58	0.42	0.56	0.44		Luciferase	50	36	14	0.833333	0.166667	0.805556	0.194444	0.805556	0.194444	0.777778	0.222222		Luciferase	50	36	14	0.833333	0.166667	0.966667	0.0333333	1	0
	Water	50	36	14	31	5	29	2	29	0	28	1		Water	50	0.72	0.28	0.62	0.38	0.58	0.42	0.58	0.42	0.56	0.44		Water	50	36	14	0.861111	0.138889	0.805556	0.194444	0.805556	0.194444	0.777778	0.222222		Water	50	36	14	0.861111	0.138889	0.935484	0.0645161	1	0
3	Target	50	34	16	19	15	17	2	13	4	13	0	3	Target	50	0.68	0.32	0.38	0.62	0.34	0.66	0.26	0.74	0.26	0.74	3	Target	50	34	16	0.558824	0.441176	0.5	0.5	0.382353	0.617647	0.382353	0.617647	3	Target	50	34	16	0.558824	0.441176	0.894737	0.105263	0.764706	0.235294
	Luciferase	50	35	15	28	7	24	4	23	1	23	0		Luciferase	50	0.7	0.3	0.56	0.44	0.48	0.52	0.46	0.54	0.46	0.54		Luciferase	50	35	15	0.8	0.2	0.685714	0.314286	0.657143	0.342857	0.657143	0.342857		Luciferase	50	35	15	0.8	0.2	0.857143	0.142857	0.958333	0.0416667
	Water	50	38	12	34	4	32	2	31	1	31	0		Water	50	0.76	0.24	0.68	0.32	0.64	0.36	0.62	0.38	0.62	0.38		Water	50	38	12	0.894737	0.105263	0.842105	0.157895	0.815789	0.184211	0.815789	0.184211		Water	50	38	12	0.894737	0.105263	0.941176	0.0588235	0.96875	0.03125
													rate of death relative to 50
		0 dpi		3 dpi		5 dpi		7 dpi		9 dpi			0	0	0	3	3	3	5	5	5	7	7	7	9	9	9
Replicate	Solution	Live Population (#)	Corrected Mortality (%)	Live Population (#)	Corrected Mortality (%)	Live Population (#)	Corrected Mortality (%)	Live Population (#)	Corrected Mortality (%)	Live Population (#)	Corrected Mortality (%)		water	Luciferase	target	water	Luciferase	target	water	Luciferase	target	water	Luciferase	target	water	Luciferase	target
1	Target	32	5.88235	20	33.3333	15	46.4286	15	46.4286	8	71.4286		0.68	0.66	0.64	0.6	0.54	0.6	0.56	0.5	0.3	0.56	0.48	0.3	0.56	0.48	0.16
	Luciferase	33	2.94118	27	10	25	10.7143	24	14.2857	24	14.2857		0.72	0.72	0.64	0.62	0.6	0.6	0.58	0.58	0.34	0.58	0.58	0.2	0.56	0.56	0.2
	Water	34		30		28		28		28			0.76	0.7	0.68	0.68	0.56	0.62	0.64	0.48	0.34	0.62	0.46	0.26	0.62	0.46	0.26
2	Target	32	11.1111	20	35.4839	17	41.3793	10	65.5172	10	64.2857		rate of death relative to living instars at day 0
	Luciferase	36	0	30	3.22581	29	0	29	0	28	0					3	3	3	5	5	5	7	7	7	9	9	9
	Water	36		31		29		29		28						water	Luciferase	target	water	Luciferase	target	water	Luciferase	target	water	Luciferase	target
3	Target	34	10.5263	19	44.1176	17	46.875	13	58.0645	13	58.0645					0.882353	0.818182	0.625	0.823529	0.757576	0.46875	0.823529	0.727273	0.46875	0.823529	0.727273	0.25
	Luciferase	35	7.89474	28	17.6471	24	25	23	25.8065	23	25.8065					0.861111	0.833333	0.625	0.805556	0.805556	0.53125	0.805556	0.805556	0.3125	0.777778	0.777778	0.3125
	Water	38		34		32		31		31						0.894737	0.8	0.558824	0.842105	0.685714	0.5	0.815789	0.657143	0.382353	0.815789	0.657143	0.382353
															bi-daily rate of death
		0 dpi	3 dpi	5 dpi	7 dpi	9 dpi										3	3	3	5	5	5	7	7	7	9	9	9
Rep 1	Luciferase	2.94118	10	10.7143	14.2857	14.2857										water	Luciferase	target	water	Luciferase	target	water	Luciferase	target	water	Luciferase	target
Rep 2		0	3.22581	0	0	0										0.117647	0.181818	0.375	0.0666667	0.0740741	0.25	0	0.04	0	0	0	0.466667
Rep 3		7.89474	17.6471	25	25.8065	25.8065										0.138889	0.166667	0.375	0.0645161	0.0333333	0.15	0	0	0.411765	0.0344828	0.0344828	0
	Avg.	3.61197	10.291	11.9048	13.3641	13.3641										0.105263	0.2	0.441176	0.0588235	0.142857	0.105263	0.03125	0.0416667	0.235294	0	0	0
Rep 1	Target	5.88235	33.3333	46.4286	46.4286	71.4286
Rep 2		11.1111	35.4839	41.3793	65.5172	64.2857
Rep 3		10.5263	44.1176	46.875	58.0645	58.0645
	Avg.	9.17326	37.645	44.8943	56.6701	64.5929
	0 dpi	3 dpi	5 dpi	7 dpi	9 dpi	STDEV 0	STDEV 3	STDEV 5	STDEV 7	STDEV 9	SE 0	SE 3	SE 5	SE 7	SE 9
dsLuciferase400	3.61197	10.291	11.9048	13.3641	13.3641	3.98989	7.21503	12.5424	12.9279	12.9279	1.32996	2.40501	4.18081	4.3093	4.3093
dsAGLU1-dsTRET1-dsTRE1-dsTRE2	9.17326	37.645	44.8943	56.6701	64.5929	2.86497	5.70772	3.05224	9.62043	6.68732	0.95499	1.90257	1.01741	3.20681	2.22911
		2.94118	5.88235	10	33.3333	10.7143	46.4286	14.2857	46.4286	14.2857	71.4286
		0	11.1111	3.22581	35.4839	0	41.3793	0	65.5172	0	64.2857
		7.89474	10.5263	17.6471	44.1176	25	46.875	25.8065	58.0645	25.8065	58.0645
[truncated: 2 more columns]

## Sheet: dsAQP2&dsAGLU1&dsTRET1&dsTRE12
dsAQP2 & dsAGLU1 & dsTRET1 & dsTRE1 & dsTRE2													rate of death relative to 50													rate of death relative to living instars at day 0													bi-daily rate of death
Replicate	Solution	# instars on chamber	0 dpi		3 dpi		5 pi		7 dpi		9 dpi		Replicate	Solution	# instars on chamber	0 dpi		3 dpi		5 pi		7 dpi		9 dpi		Replicate	Solution	# instars on chamber	0 dpi		3 dpi		5 pi		7 dpi		9 dpi		Replicate	Solution	# instars on chamber	0 dpi		3 dpi		5 pi		7 dpi
			Live	Dead	Live	Dead	Live	Dead	Live	Dead	Live	Dead				Live	Dead	Live	Dead	Live	Dead	Live	Dead	Live	Dead				Live	Dead	Live	Dead	Live	Dead	Live	Dead	Live	Dead				Live	Dead	Live	Dead	Live	Dead	Live	Dead
1	Target	50	30	20	19	11	16	3	11	5	7	4	1	Target	50	0.6	0.4	0.38	0.62	0.32	0.68	0.22	0.78	0.14	0.86	1	Target	50	30	20	0.633333	0.366667	0.533333	0.466667	0.366667	0.633333	0.233333	0.766667	1	Target	50	30	20	0.633333	0.366667	0.842105	0.157895	0.6875	0.3125
	Luciferase	50	33	17	27	6	25	2	20	5	20	0		Luciferase	50	0.66	0.34	0.54	0.46	0.5	0.5	0.4	0.6	0.4	0.6		Luciferase	50	33	17	0.818182	0.181818	0.757576	0.242424	0.606061	0.393939	0.606061	0.393939		Luciferase	50	33	17	0.818182	0.181818	0.925926	0.0740741	0.8	0.2
	Water	50	33	17	30	3	30	0	27	3	24	3		Water	50	0.66	0.34	0.6	0.4	0.6	0.4	0.54	0.46	0.48	0.52		Water	50	33	17	0.909091	0.0909091	0.909091	0.0909091	0.818182	0.181818	0.727273	0.272727		Water	50	33	17	0.909091	0.0909091	1	0	0.9	0.1
2	Target	50	35	15	22	13	19	3	13	6	9	4	2	Target	50	0.7	0.3	0.44	0.56	0.38	0.62	0.26	0.74	0.18	0.82	2	Target	50	35	15	0.628571	0.371429	0.542857	0.457143	0.371429	0.628571	0.257143	0.742857	2	Target	50	35	15	0.628571	0.371429	0.863636	0.136364	0.684211	0.315789
	Luciferase	50	34	16	30	4	26	4	25	1	20	5		Luciferase	50	0.68	0.32	0.6	0.4	0.52	0.48	0.5	0.5	0.4	0.6		Luciferase	50	34	16	0.882353	0.117647	0.764706	0.235294	0.735294	0.264706	0.588235	0.411765		Luciferase	50	34	16	0.882353	0.117647	0.866667	0.133333	0.961538	0.0384615
	Water	50	36	14	32	4	30	2	26	4	23	3		Water	50	0.72	0.28	0.64	0.36	0.6	0.4	0.52	0.48	0.46	0.54		Water	50	36	14	0.888889	0.111111	0.833333	0.166667	0.722222	0.277778	0.638889	0.361111		Water	50	36	14	0.888889	0.111111	0.9375	0.0625	0.866667	0.133333
3	Target	50	30	20	20	10	16	4	14	2	8	6	3	Target	50	0.6	0.4	0.4	0.6	0.32	0.68	0.28	0.72	0.16	0.84	3	Target	50	30	20	0.666667	0.333333	0.533333	0.466667	0.466667	0.533333	0.266667	0.733333	3	Target	50	30	20	0.666667	0.333333	0.8	0.2	0.875	0.125
	Luciferase	50	33	17	29	4	24	5	22	2	20	2		Luciferase	50	0.66	0.34	0.58	0.42	0.48	0.52	0.44	0.56	0.4	0.6		Luciferase	50	33	17	0.878788	0.121212	0.727273	0.272727	0.666667	0.333333	0.606061	0.393939		Luciferase	50	33	17	0.878788	0.121212	0.827586	0.172414	0.916667	0.0833333
	Water	50	34	16	30	4	24	6	24	0	22	2		Water	50	0.68	0.32	0.6	0.4	0.48	0.52	0.48	0.52	0.44	0.56		Water	50	34	16	0.882353	0.117647	0.705882	0.294118	0.705882	0.294118	0.647059	0.352941		Water	50	34	16	0.882353	0.117647	0.8	0.2	1	0
													rate of death relative to 50
		0 dpi		3 dpi		5 dpi		7 dpi		9 dpi			0	0	0	3	3	3	5	5	5	7	7	7	9	9	9
Replicate	Solution	Live Population (#)	Corrected Mortality (%)	Live Population (#)	Corrected Mortality (%)	Live Population (#)	Corrected Mortality (%)	Live Population (#)	Corrected Mortality (%)	Live Population (#)	Corrected Mortality (%)		water	Luciferase	target	water	Luciferase	target	water	Luciferase	target	water	Luciferase	target	water	Luciferase	target
1	Target	30	9.09091	19	36.6667	16	46.6667	11	59.2593	7	70.8333		0.66	0.66	0.6	0.6	0.54	0.62	0.6	0.5	0.32	0.54	0.4	0.22	0.48	0.4	0.14
	Luciferase	33	0	27	10	25	16.6667	20	25.9259	20	16.6667		0.72	0.68	0.7	0.64	0.6	0.56	0.6	0.52	0.38	0.52	0.5	0.26	0.46	0.4	0.18
	Water	33		30		30		27		24			0.68	0.66	0.6	0.6	0.58	0.6	0.48	0.48	0.32	0.48	0.44	0.28	0.44	0.4	0.16
2	Target	35	2.77778	22	31.25	19	36.6667	13	50	9	60.8696		rate of death relative to living instars at day 0
	Luciferase	34	5.55556	30	6.25	26	13.3333	25	3.84615	20	13.0435					3	3	3	5	5	5	7	7	7	9	9	9
	Water	36		32		30		26		23						water	Luciferase	target	water	Luciferase	target	water	Luciferase	target	water	Luciferase	target
3	Target	30	11.7647	20	33.3333	16	33.3333	14	41.6667	8	63.6364					0.909091	0.818182	0.633333	0.909091	0.757576	0.533333	0.818182	0.606061	0.366667	0.727273	0.606061	0.233333
	Luciferase	33	2.94118	29	3.33333	24	0	22	8.33333	20	9.09091					0.888889	0.882353	0.628571	0.833333	0.764706	0.542857	0.722222	0.735294	0.371429	0.638889	0.588235	0.257143
	Water	34		30		24		24		22						0.882353	0.878788	0.666667	0.705882	0.727273	0.533333	0.705882	0.666667	0.466667	0.647059	0.606061	0.266667
															bi-daily rate of death
		0 dpi	3 dpi	5 dpi	7 dpi	9 dpi										3	3	3	5	5	5	7	7	7	9	9	9
Rep 1	Luciferase	0	10	16.6667	25.9259	16.6667										water	Luciferase	target	water	Luciferase	target	water	Luciferase	target	water	Luciferase	target
Rep 2		5.55556	6.25	13.3333	3.84615	13.0435										0.0909091	0.181818	0.366667	0	0.0740741	0.157895	0.1	0.2	0.3125	0.111111	0	0.363636
Rep 3		2.94118	3.33333	0	8.33333	9.09091										0.111111	0.117647	0.371429	0.0625	0.133333	0.136364	0.133333	0.0384615	0.315789	0.115385	0.2	0.307692
	Avg.	2.83224	6.52778	10	12.7018	12.9337										0.117647	0.121212	0.333333	0.2	0.172414	0.2	0	0.0833333	0.125	0.0833333	0.0909091	0.428571
Rep 1	Target	9.09091	36.6667	46.6667	59.2593	70.8333
Rep 2		2.77778	31.25	36.6667	50	60.8696
Rep 3		11.7647	33.3333	33.3333	41.6667	63.6364
	Avg.	7.8778	33.75	38.8889	50.3086	65.1131
	0 dpi	3 dpi	5 dpi	7 dpi	9 dpi	STDEV 0	STDEV 3	STDEV 5	STDEV 7	STDEV 9	SE 0	SE 3
dsLuciferase500	2.83224	6.52778	10	12.7018	12.9337	2.77938	3.342	8.81917	11.6701	3.78907	0.92646	1.114	SE 5	SE 7	SE 9
dsAQP2-dsAGLU1-dsTRET1-dsTRE1-dsTRE2	7.8778	33.75	38.8889	50.3086	65.1131	4.61465	2.73227	6.93889	8.80036	5.14341	1.53822	0.910755	2.93972	3.89004	1.26302
													2.31296	2.93345	1.71447
		0	9.09091	10	36.6667	16.6667	46.6667	25.9259	59.2593	16.6667	70.8333
		5.55556	2.77778	6.25	31.25	13.3333	36.6667	3.84615	50	13.0435	60.8696
		2.94118	11.7647	3.33333	33.3333	0	33.3333	8.33333	41.6667	9.09091	63.6364
[truncated: 2 more columns]

## Sheet: Luciferase
	Luciferase 100							Luciferase 200							Luciferase 300
	0 dpi	3 dpi	5 dpi	7 dpi	9 dpi			0 dpi	3 dpi	5 dpi	7 dpi	9 dpi			0 dpi	3 dpi	5 dpi	7 dpi	9 dpi
	0	0	0	0	0			0	0	0	0	0			3.0303	7.40741	4	5	0
	0	0	0	0	0			18.9189	24	14.2857	19.0476	19.0476			2.7027	10	18.5185	15	15
	9.67742	15	25	29.4118	31.25			5	9.375	10.3448	8	8.33333			10.8108	16.6667	15.3846	18.1818	27.2727
	9.375	0	0	0	0			0	0	7.69231	4.16667	12.5		avg.	5.51461	11.358	12.6344	12.7273	14.0909
	26.6667	32.1429	26.9231	31.8182	26.6667			8.10811	0	3.84615	9.52381	19.0476		STDEV	4.58957	4.77668	7.64001	6.87852	13.6591
	0	4.54545	14.2857	10	20			0	15.625	10.3448	10.7143	10.7143		SE	1.52986	1.59223	2.54667	2.29284	4.55302
	2.77778	0	0	0	4.54545			0	0	0	0	0
	0	0	0	0	0			10.8108	16	19.0476	19.0476	19.0476
	2.77778	8	8.69565	8.69565	15			0	9.375	10.3448	17.8571	20
avg.	5.69718	6.63203	8.32272	8.88062	10.8291		avg.	4.75976	8.26389	8.43403	9.81746	12.0767
STDEV	8.77472	10.8799	11.2146	12.958	12.6388		STDEV	6.72349	8.92535	6.34142	7.6151	8.03353
SE	0.974969	1.20887	1.24607	1.43978	1.40431		SE	0.747055	0.991706	0.704602	0.846123	0.892615
	Luciferase 400							Luciferase 500
	0 dpi	3 dpi	5 dpi	7 dpi	9 dpi			0 dpi	3 dpi	5 dpi	7 dpi	9 dpi
	2.94118	10	10.7143	14.2857	14.2857			0	10	16.6667	25.9259	16.6667
	0	3.22581	0	0	0			5.55556	6.25	13.3333	3.84615	13.0435
	7.89474	17.6471	25	25.8065	25.8065			2.94118	3.33333	0	8.33333	9.09091
avg.	3.61197	10.291	11.9048	13.3641	13.3641		avg.	2.83224	6.52778	10	12.7018	12.9337
STDEV	3.98989	7.21503	12.5424	12.9279	12.9279		STDEV	2.77938	3.342	8.81917	11.6701	3.78907
SE	1.32996	2.40501	4.18081	4.3093	4.3093		SE	0.92646	1.114	2.93972	3.89004	1.26302

[truncated: 2 more sheets: Calculation, dpi]
